# Supplementary material for: Halofuginone Disrupted Collagen Deposition via mTOR‐eIF2α‐ATF4 Axis to Enhance Chemosensitivity in Ovarian Cancer
Source: Adv Sci (Weinh). 2025 Mar 24;12(19):2416523. doi: 10.1002/advs.202416523 (PMC12097005; doi:10.1002/advs.202416523)
Supplement: Supplementary file 2 — Supporting Information [file ADVS-12-2416523-s002.xlsx]

## Sheet: Sheet1
Supplementary Table S1 Database
Database	Genes
Matrix index	COL1A1, COL11A1, COMP, FN1, VCAN, CTSB, AGT, ANXA5, ANXA6, LAMB1, FBLN2, LAMC1, LGALS3, CTSG, HSPG2, COL15A1, ANXA1, LAMA4, COL6A6, VWF, ABI3BP, TNXB
Fibrosis related genes	ACE,ACTG2,ADCY5,ADORA2A,ADRA2A,ADRA2C,ADRB2,AGER,AGT,AGTR1,AGTR2,AKT1,ALB,ANGPT1,APOM,AQP2,AQP3,ATM,ATP6AP2,ATP7B,BDKRB1,BMP4,C5,CALR,CAV1,CCL11,CCL2,CCNA2,CCND1,CCND2,CCNE1,CD14,CDC42,CDK4,CDKN1A,CDKN1B,CFTR,CHI3L1,CHIT1,CHRNA1,CMA1,COL18A1,COL1A1,COL1A2,COL3A1,CSF3,CTNNB1,CX3CR1,CXCL12,CXCL8,CYP11B1,CYP19A1,CYP1A1,CYP2E1,DCN,DCXR,EDN1,EGFR,EGR1,EPO,F2RL1,F3,FAS,FASLG,FECH,FGF2,FGF7,FHIT,FURIN,G…
DEG in matrix H/matrix L TCGA	ACE,ACTG2,ADCY5,ADORA2A,ADRA2A,ADRA2C,ADRB2,AGER,AGT,AGTR1,AGTR2,AKT1,ALB,ANGPT1,APOM,AQP2,AQP3,ATM,ATP6AP2,ATP7B,BDKRB1,BMP4,C5,CALR,CAV1,CCL11,CCL2,CCNA2,CCND1,CCND2,CCNE1,CD14,CDC42,CDK4,CDKN1A,CDKN1B,CFTR,CHI3L1,CHIT1,CHRNA1,CMA1,COL18A1,COL1A1,COL1A2,COL3A1,CSF3,CTNNB1,CX3CR1,CXCL12,CXCL8,CYP11B1,CYP19A1,CYP1A1,CYP2E1,DCN,DCXR,EDN1,EGFR,EGR1,EPO,F2RL1,F3,FAS,FASLG,FECH,FGF2,FGF7,FHIT,FURIN,G…
DEG in matrix H/matrix L GSE156699	COL11A1,POSTN,LRRC15,SFRP2,LUM,SFRP4,INHBA,THBS2,ITGA11,MMP11,PRRX1,GREM1,COL5A1,COL1A1,COMP,COL8A1,COL5A2,ADAMTS12,FAP,COL6A3,FBN1,COL3A1,AEBP1,DCN,KCNE4,ACTG2,ADAMTS2,EMILIN1,MMP2,CTSK,SERPINE1,VGLL3,FNDC1,PDGFRB,ACTA2,NTM,CRISPLD2,COL1A2,FN1,FGF7,ADAM12,CXCL14,CLMP,PODN,ALPK2,COL5A3,ADAMTS4,ADH1B,DIO2,TIMP3,HEPH,CDH11,COL16A1,SNAI2,CDR1,PDLIM3,EPYC,SERPINF1,CNN1,GFRA1,VCAN,COL6A2,C11orf96,PDGF…
