# Supplementary material for: Halofuginone Disrupted Collagen Deposition via mTOR‐eIF2α‐ATF4 Axis to Enhance Chemosensitivity in Ovarian Cancer
Source: Adv Sci (Weinh). 2025 Mar 24;12(19):2416523. doi: 10.1002/advs.202416523 (PMC12097005; doi:10.1002/advs.202416523)
Supplement: Supplementary file 3 — Supporting Information [file ADVS-12-2416523-s001.xlsx]

## Sheet: Sheet1
Supplementary Table 2. Antibodies used in this study
Antibodies	Source	Catalog Number	Dilution	Application
GAPDH	ABclonal	AC001	1:10000	WB
PARP	Cell Signaling Technology	9542	1:1000	WB
Caspase3	Cell Signaling Technology	9662	1:1000	WB
Cleaved Caspase3	Cell Signaling Technology	9664	1:1000	WB
α-SMA	Cell Signaling Technology	19245	1:1000	WB
FAP	ABclonal	A11572	1:1000	WB
COL1A1	Cell Signaling Technology	72026	1:1000	WB
Vimentin	ABclonal	A19607	1:2000	WB
Phospho-mTOR (Ser2448)	Cell Signaling Technology	5536	1:1000	WB
mTOR	Santa Cruz Biotechnology	sc-517464	1:500	WB
Phospho-eIF2α (Ser51)	Cell Signaling Technology	3398	1:1000	WB
eIF2α	Santa Cruz Biotechnology	sc-133132	1:500	WB
ATF4	Santa Cruz Biotechnology	sc-390063	1:1000	WB
HRP Goat Anti-Rabbit IgG	ABclonal	AS014	1:4000	WB
HRP Goat Anti-Mouse IgG	ABclonal	AS003	1:4000	WB
Phospho-Stat3 (Tyr705)	Cell Signaling Technology	9145	1:1000	WB
STAT3	Cell Signaling Technology	9139	1:1000	WB
TGF beta 1	Proteintech	81746-2-RR	1:2000	WB
TGF beta 2	Proteintech	19999-1-AP	1:800	WB
α-SMA	Cell Signaling Technology	19245	1:400	IF
FAP	Cell Signaling Technology	66562	1:100	IF
COL1A1	Cell Signaling Technology	72026	1:200	IF
CD8	abcam	ab217344	1:500	IF
Anti-mouse IgG (H+L), F(ab')2 Fragment (Alexa Fluor® 488 Conjugate)	Cell Signaling Technology	4408	1:1000	IF
Anti-rabbit IgG (H+L), F(ab')2 Fragment (Alexa Fluor® 594 Conjugate)	Cell Signaling Technology	8889	1:1000	IF
α-SMA	Genetech	GM085129	1:100	IHC
FAP	ABclonal	A6349	1:1000	IHC
COL1A1	Cell Signaling Technology	72026	1:200	IHC
CD68	Servicebio Technology	GB113109	1:2000	mIHC
CD86	Cell Signaling Technology	19589	1:1000	mIHC
CD206	Cell Signaling Technology	24595	1:3000	mIHC
