# Supplementary material for: Halofuginone Disrupted Collagen Deposition via mTOR‐eIF2α‐ATF4 Axis to Enhance Chemosensitivity in Ovarian Cancer
Source: Adv Sci (Weinh). 2025 Mar 24;12(19):2416523. doi: 10.1002/advs.202416523 (PMC12097005; doi:10.1002/advs.202416523)
Supplement: Supplementary file 4 — Supporting Information [file ADVS-12-2416523-s004.xlsx]

## Sheet: Sheet1
Supplementary Table S3 Primer sequence for RT-qPCR
Gene	Forward	Reverse
GAPDH	CCGGGAAACTGTGGCGTGATGG	AGGTGGAGGAGTGGGTGTCGCTGTT
αSMA	GTGTTGCCCCTGAAGAGCAT	GCTGGGACATTGAAAGTCTCA
FAP	ATGAGCTTCCTCGTCCAATTCA	AGACCACCAGAGAGCATATTTTG
COL1A1	GTGCGATGACGTGATCTGTGA	CGGTGGTTTCTTGGTCGGT
COL1A2	GGCCCTCAAGGTTTCCAAGG	CACCCTGTGGTCCAACAACTC
FSP1	GATGAGCAACTTGGACAGCAA	CTGGGCTGCTTATCTGGGAAG
Vinmentin	GACGCCATCAACACCGAGTT	CTTTGTCGTTGGTTAGCTGGT
