# Supplementary material for: Halofuginone Disrupted Collagen Deposition via mTOR‐eIF2α‐ATF4 Axis to Enhance Chemosensitivity in Ovarian Cancer
Source: Adv Sci (Weinh). 2025 Mar 24;12(19):2416523. doi: 10.1002/advs.202416523 (PMC12097005; doi:10.1002/advs.202416523)
Supplement: Supplementary file 5 — Supporting Information [file ADVS-12-2416523-s006.xlsx]

## Sheet: Sheet1
Table S5. Primer sequence for ChIP-qPCR
Gene	Primer	Sequence (5′→3′)
COL1A1 Promoter1	Forward	TGGATGTCTCACAGGCTTCA
	Reverse	CTCTCTCCCTTCCTCCCTCC
COL1A1 Promoter2	Forward	AGGCCCATGATGTAGCAACC
	Reverse	GCCCCTCCCCATATGTTTCC
