# Supplementary material for: Halofuginone Disrupted Collagen Deposition via mTOR‐eIF2α‐ATF4 Axis to Enhance Chemosensitivity in Ovarian Cancer
Source: Adv Sci (Weinh). 2025 Mar 24;12(19):2416523. doi: 10.1002/advs.202416523 (PMC12097005; doi:10.1002/advs.202416523)
Supplement: Supplementary file 6 — Supporting Information [file ADVS-12-2416523-s005.xlsx]

## Sheet: Sheet1
Supplementary Table S4. Reagents and Kits used in this study
Kits, Reagents or Resource	Source	Catalog Number
FastKing RT Kit (With gDNase)	Tiangen	KR116
Annexin V-FITC/PI apoptosis kit	MULTISCIENCES	AP101
SteadyPure Quick RNA Extraction Kit	Accurate Biotechnology	AG21023
PowerUpTM SYBRTM Green Master Mix	Applied Biosystems	A25742
Cell Counting Kit-8 (CCK-8)	TargetMol	C0005
Crystal violet	Bio Basic Inc	A600331-0100
RIPA Lysis Buffer (Strong)	CoWin Biotech	CW2333S
Pierce™ BCA Protein Assay Kits	Thermo Scientific	23225
Immobilon®-P PVDF membrane	Merk Millipore	IPVH00010
Skim Milk Powder	Biosharp	BS102-500g
Super ECL Detection Reagent ECL	Yeasen	36208ES60
Citrate Antigen Retrieval Solution (Power)	Sangon Biotech	E673002-0020
50×EDTA Antigen Retrieval Solution (PH 9.0)	Bio Basic Inc	E673003-0250
Two-step immunohistochemical staining kit	ZsBio	PV-9000
Normal Goat Serum (Working Solution)	ZsBio	ZLI-9022
DAB Detection Kit (20×)	ZsBio	ZLI-9018
Hematoxylin Staining Solution	Servicebio	G1004-500ML
Differentiation Solution	Servicebio	G1040-500ML
Dako Bluing Solution	Servicebio	G1039-500ML
Mounting Medium	Solarbio®Life Sciences	G8590
4% Paraformaldehyde Fix Solution	Biosharp	BL539A
TritonTM X-100	Aladdin	T109026-100ml
Bovine Serum Albumin (BSA)	Absin	Abs9157
Phalloidin	Thermo Scientific	A12379
B27	Invitrogen	17504044
EGF	Sigma-Aldrich	SRP3027
bFGF	Invitrogen	100-18B-50UG
Insulin	Gibco	12585014
Methyl cellulose	Aladdin	M657438-500g
Collagenase from Clostridium histolyticum	Sigma	C9263-1G
SimpleChIP Enzymatic Chromatin IP Kit	Cell Signaling Technology	9003
Human/Mouse TGF-β1 ELISA Kit	LiankeBio	EK981
Human/Mouse/Rat TGF-β2 ELISA Kit	LiankeBio	EK9162
